# Supplementary material for: Comprehensive analysis of the expression and prognosis for RAI2: A promising biomarker in breast cancer
Source: Front Oncol. 2023 Mar 29;13:1134149. doi: 10.3389/fonc.2023.1134149 (PMC10090471; doi:10.3389/fonc.2023.1134149)
Supplement: Supplementary file 1 [file Table_1.xlsx]

## Sheet: Sheet1
Databset	Platform	Author	Year	Country	Duration(months)	Stage	Quality score	Detection	Cutoff values	Patients number
GSE58644	GPL6244	Tofigh A	2014	Switzerland	139	I-IV		Mcroarray	7.7194	321
GSE45255	GPL96	Nagalla S	2013	USA	127.368	NA		Mcroarray	8.355	139
GSE39004	GPL6244	Terunuma A	2014	USA	148	I-III		Mcroarray	7.95679	108
GSE26971	GPL96	Filipits M	2011	Germany	187.663	NA		Mcroarray	440	277
GSE25066	GPL96	Hatzis C	2014	USA	89.268	I-III		Mcroarray	7.75254	508
GSE24450	GPL6947	Heikkinen T	2011	Finland	120	NA		Mcroarray	5.69722	183
GSE21653	GPL570	Sabatier R	2011	France	222.29	NA		Mcroarray	6.28	266
GSE20711	GPL570	Dedeurwaerder S	2011	Canada	168.96	NA		Mcroarray	6.21286	90
GSE20685	GPL570	Kao KJ	2011	Taiwan	134.4	NA		Mcroarray	8.8569	327
GSE20271	GPL96	Tabchy A	2010	USA	NA	NA		Mcroarray	156.124	178
GSE17907	GPL570	Sircoulomb F	2010	France	111.31	NA		Mcroarray	5.91	55
GSE17705	GPL96	Symmans WF	2010	USA	195.199	NA		Mcroarray	8.92885	298
GSE16446	GPL570	Desmedt C	2011	Canada	72.9	NA		Mcroarray	5.63759	120
GSE14548	g12056469_3p_at	Ma XJ	2009	USA	NA	NA		Mcroarray	2.7165	66
GSE11121	GPL96	Schmidt M	2008	Germany	240	NA		Mcroarray	333.75	200
GSE10885	GPL887	Hennessy BT	2009	USA	106	NA		Mcroarray	1.766	94
GSE9195	GPL570	Loi S	2010	Canada	137.467	NA		Mcroarray	0	77
GSE8977	GPL570	Karnoub AE	2007	USA	NA	NA		Mcroarray	159.124	22
GSE7390	GPL96	Desmedt C	2007	Canada	290.367	NA		Mcroarray	8.63263	198
GSE6532	GPL96	Loi S	2007	Canada	176.833	NA		Mcroarray	7.083	327
GSE5764	GPL570	Turashvili G	2007	Czech Republic	NA	NA		Mcroarray	139.9	30
GSE5460	GPL570	Lu X	2008	USA	NA	NA		Mcroarray	98.2396	129
GSE5364	GPL96	Yu K	2008	Sinapore	NA	NA		Mcroarray	226.058	196
GSE5327	GPL96	Minn AJ	2007	USA	136.066	NA		Mcroarray	187.85	58
GSE4922	GPL96	Ivshina AV	2006	Sinapore	152	NA		Mcroarray	7.20507	289
GSE3521	GPL887	Hu Z	2009	USA	106	NA		Mcroarray	1.804	47
GSE3744	GPL570	Richardson AL	2006	USA	NA	NA		Mcroarray	5.44254	77
GSE2990	GPL96	Sotiriou C	2006	Canada	172.6	NA		Mcroarray	7.4488	189
GSE1477	GPL1198	Radvanyi L	2005	USA	NA	NA		Mcroarray	88	63
GSE1456	GPL96	Pawitan Y	2005	Sweden	101.76	NA		Mcroarray	7.09906	159
GSE1379	GPL1223	Ma XJ	2004	USA	169	NA		Mcroarray	2.25176	60
